# Supplementary material for: Insights Into the Somatic Mutation Burden of Hepatoblastomas From Brazilian Patients
Source: Front Oncol. 2020 May 5;10:556. doi: 10.3389/fonc.2020.00556 (PMC7214543; doi:10.3389/fonc.2020.00556)
Supplement: Supplementary file 2 [file Table_1.XLSX]

## Sheet: Supp Table 1
Supplementary Table 1. Clinical features of the 28 hepatoblastoma cases of the validation cohort investigated either by target sequencing or RNA studies.
ID/gender/age at diagnosis	Institution	Histology	AFP ng/ml	Risk stratification*	PRETEXT	Chemoterapy Protocol	Transplant	Metastasis	Relapse	Decesead	Premature (low birth weight)	Other features	Type of Analysis
HB34, F, 19m	GRAACC	Epithelial Fetal	416430	Intermediate risk	3	SIOPEL3	No	No	No	No	No	Mother with Hepatitis C in pregnancy (no treatment)	Mutation screening by Sanger sequencing and RNA expression
HB35, M, 26m	GRAACC	Epithelial Fetal	54800	Intermediate risk	3	SIOPEL3	No	No	No	No	No	.	Mutation screening by Sanger sequencing and RNA expression
HB36, M, 31m	GRAACC	Epithelial Embryonal and Fetal	76348	Low risk	3	AHEP 0731 - COG	No	No	No	No	Yes	.	Mutation screening by Sanger sequencing and RNA expression
HB38, F, 147m	GRAACC	Epithelial Fetal	643.4	High risk	4	SIOPEL3 and AHEP 0731 - COG	No	No	Yes	No	Yes	Ischemic anoxic neuropathy due to extreme prematurity	Mutation screening by Sanger sequencing and RNA expression
HB39, M, 84m	GRAACC	Epithelial with Macrotrabecular pattern	300000	High risk	2	SIOPEL2	No	No	No	Yes	No	Pilocytic astrocytoma (posterior fossa) after HB	Mutation screening by Sanger sequencing and RNA expression
HB40, M, 22m	GRAACC	Epithelial Embryonal and Fetal	1842	Low risk	1	SIOPEL3	No	No	No	No	No	.	Mutation screening by Sanger sequencing and RNA expression
HB41, M, 21m	GRAACC	Epithelial Embryonal and Fetal	201733	High risk	3	AHEP 0731 - COG	No	Lung	No	No	No	.	Mutation screening by Sanger sequencing
HB42, M, 45m	GRAACC	Epithelial Fetal	1267	Low risk	1	SIOPEL2	No	No	No	No	No	.	Mutation screening by Sanger sequencing and RNA expression
HB43, M, 20m	GRAACC	Epithelial Embryonal	183476	Intermediate risk	4	SIOPEL3	Yes	No	No	No	No	.	Mutation screening by Sanger sequencing and RNA expression
HB44, M, 5m	GRAACC	Epithelial and Mesenchymal mixed	300000	Intermediate risk	2	SIOPEL2	No	No	No	No	No	.	Mutation screening by Sanger sequencing and RNA expression
HB45, F, 5m	GRAACC	Epithelial Fetal	445611	Low risk	2	SIOPEL3	No	No	No	Yes	Yes	.	Mutation screening by Sanger sequencing and RNA expression
HB66, M, 10m	AC Camargo Cancer Center	Epithelial Embryonal and Fetal	409596	High risk	2	SIOPEL6	No	Lung	Yes	Yes	Yes	Syndromic - developmental delay, sensorineural hearing loss, horseshoe kidney	Mutation screening by Sanger sequencing and RNA expression
TCH306, M, 132m	Texas Children`s Hospital	Epithelial Embryonal and Fetal	NA	Low	1	NA	No	No	No	No	NA	NA	Mutation screening by Sanger sequencing and IHC assays
TCH307, M, 84m	Texas Children`s Hospital	HB with HCC features	441500	High	4	NA	No	Lung	No	Yes	NA	NA	Mutation screening by Sanger sequencing and IHC assays
TCH310, M, 24m	Texas Children`s Hospital	Byphasic HB and HCC	NA	Intermediate	3	NA	No	No	No	Yes	NA	NA	Mutation screening by Sanger sequencing and IHC assays
TCH311, F, 132m	Texas Children`s Hospital	Epithelial with variable differentiation	2000	NA	NA	NA	NA	NA	NA	NA	NA	NA	Mutation screening by Sanger sequencing and IHC assays
TCH321, M, 12m	Texas Children`s Hospital	Epithelial Fetal	NA	Low	2	NA	No	No	No	No	NA	NA	IHC assays
TCH323, F, 84m	Texas Children`s Hospital	Epithelial Embryonal with macrotrabecular pattern	NA	Intermediate	3	NA	Yes	No	Yes	No	NA	NA	IHC assays
TCH324, M, 60m	Texas Children`s Hospital	Epithelial Embryonal	NA	High	3	NA	No	No	No	Yes	NA	NA	Mutation screening by Sanger sequencing and IHC assays
TCH325, F, 72m	Texas Children`s Hospital	Atypcal HB with HCC features	124000	NA	NA	NA	NA	No	NA	NA	NA	NA	Mutation screening by Sanger sequencing and IHC assays
TCH327, M, 12m	Texas Children`s Hospital	Epithelial and Mesenchymal mixed	NA	Intermediate	3	NA	Yes	No	No	No	NA	NA	Mutation screening by Sanger sequencing and IHC assays
TCH433, M, 120m	Texas Children`s Hospital	Epithelial Embryonal and Fetal	>100	NA	NA	NA	NA	NA	NA	NA	NA	NA	Mutation screening by Sanger sequencing and IHC assays
TCH442, M, 24m	Texas Children`s Hospital	HB with HCC features	>100	High	3	NA	No	No	No	Yes	NA	NA	Mutation screening by Sanger sequencing and IHC assays
TCH444, F, 12m	Texas Children`s Hospital	Epithelial Embryonal and Fetal	NA	Intermediate	3	NA	No	No	No	No	NA	NA	Mutation screening by Sanger sequencing and IHC assays
TCH352, M, 12m	Texas Children`s Hospital	Epithelial Fetal with Extramedullar Hematopoiesis	1529	NA	NA	NA	No	No	No	NA	NA	NA	Mutation screening by Sanger sequencing and IHC assays
TCH353, M, 7m	Texas Children`s Hospital	Epithelial with cholangioblasts	NA	Intermediate	3	NA	No	No	No	No	NA	NA	Mutation screening by Sanger sequencing and IHC assays
TCH360, M, 24m	Texas Children`s Hospital	Epithelial Fetal and Mesenchymal mixed	NA	High	4	NA	No	Lung	No	Yes	NA	NA	Mutation screening by Sanger sequencing and IHC assays
TCH361, M, 12m	Texas Children`s Hospital	Epithelial Fetal and Mesenchymal mixed	NA	Intermediate	1	NA	Yes	No	Yes	Yes	NA	NA	Mutation screening by Sanger sequencing and IHC assays
F: female; M: male; NA: not available; AFP: Alphafeto protein
*According to the CHIC criteria (5,6)
