# Supplementary material for: Insights Into the Somatic Mutation Burden of Hepatoblastomas From Brazilian Patients
Source: Front Oncol. 2020 May 5;10:556. doi: 10.3389/fonc.2020.00556 (PMC7214543; doi:10.3389/fonc.2020.00556)
Supplement: Supplementary file 3 [file Table_2.XLSX]

## Sheet: Sheet1
Supplementary Table 2. Clinical features of the cohort of hepatoblastoma patients composing the tissue microarray (HB_TMA) [36]
ID/gender/age at diagnosis	Institution	Histology	AFP ng/ml	Risk stratification*	PRETEXT	Chemoterapy Protocol	Transplant	Metastases	Relapse	Decesead	Premature (low birth weight)	Type of Analysis
HB_TMA01, F, 11m	AC Camargo Cancer Center	Epithelial Embryonal and Fetal	NA	NA	NA	SIOPEL1	No	NA	No	No	No	Mutation screening by Sanger sequencing and IHC assays
HB_TMA02, M, 16m	AC Camargo Cancer Center	Epithelial Embryonal and Fetal	NA	NA	NA	SIOPEL1	No	NA	NA	No	No	Mutation screening by Sanger sequencing and IHC assays
HB_TMA03, M, 52m	AC Camargo Cancer Center	Epithelial Fetal	NA	NA	NA	SIOPEL2	No	NA	NA	No	No	IHC assays
HB_TMA04, M, 30m	AC Camargo Cancer Center	Epithelial Fetal	NA	Low risk	1	SIOPEL2	No	No	NA	Yes	No	Mutation screening by Sanger sequencing and IHC assays
HB_TMA05, M, 18m	AC Camargo Cancer Center	Epithelial and Mesenchymal mixed	NA	Intermediate risk	2	SIOPEL2	No	No	No	Yes	No	Mutation screening by Sanger sequencing and IHC assays
HB_TMA06, F, 39m	AC Camargo Cancer Center	Epithelial Embryonal	NA	NA	NA	NA	No	NA	NA	NA	No	Mutation screening by Sanger sequencing and IHC assays
HB_TMA07, M, 7m	AC Camargo Cancer Center	Epithelial and Mesenchymal mixed	NA	NA	NA	SIOPEL2	No	No	No	No	No	IHC assays
HB_TMA08, F, 81m	AC Camargo Cancer Center	Epithelial Embryonal and Fetal	NA	NA	NA	SIOPEL2	No	No	Yes	Yes	No	IHC assays
HB_TMA09, M, 24m	AC Camargo Cancer Center	Epithelial Embryonal and Fetal	NA	NA	NA	NA	No	No	No	No	No	Mutation screening by Sanger sequencing and IHC assays
HB_TMA10, M, 9m	AC Camargo Cancer Center	Epithelial and Mesenchymal mixed	NA	NA	NA	SIOPEL2	NA	NA	NA	No	No	IHC assays
HB_TMA11, F, 12m	AC Camargo Cancer Center	Epithelial Embryonal and Fetal	NA	NA	NA	SIOPEL2	No	No	No	No	No	Mutation screening by Sanger sequencing and IHC assays
HB_TMA12, M, 42m	AC Camargo Cancer Center	Epithelial and Mesenchymal mixed	NA	High risk	4	SIOPEL3	No	Lung	No	No	No	Mutation screening by Sanger sequencing and IHC assays
HB_TMA13, F, 85m	AC Camargo Cancer Center	Epithelial Embryonal and Fetal	24220	High risk	2	SIOPEL3	No	No	No	No	No	Mutation screening by Sanger sequencing and IHC assays
HB_TMA14, M, 24m	AC Camargo Cancer Center	Epithelial and Mesenchymal mixed	NA	Low risk	2	COG	No	No	No	No	No	Mutation screening by Sanger sequencing and IHC assays
HB_TMA15, M, 23m	AC Camargo Cancer Center	Epithelial Embryonal and Fetal	NA	Intermediate risk	2	SIOPEL3	No	No	No	No	No	Mutation screening by Sanger sequencing and IHC assays
HB_TMA16, F, 32m	AC Camargo Cancer Center	Epithelial Fetal	NA	Low risk	2	NA	No	No	No	No	No	Mutation screening by Sanger sequencing and IHC assays
HB_TMA18, F, 32m	AC Camargo Cancer Center	Epithelial Embryonal and Fetal	NA	High risk	4	SIOPEL3	Yes	No	No	No	No	Mutation screening by Sanger sequencing and IHC assays
F: female; M: male; NA: not available; AFP: Alphafeto protein.
*According to the CHIC criterias (5,6)
