# Supplementary material for: Insights Into the Somatic Mutation Burden of Hepatoblastomas From Brazilian Patients
Source: Front Oncol. 2020 May 5;10:556. doi: 10.3389/fonc.2020.00556 (PMC7214543; doi:10.3389/fonc.2020.00556)
Supplement: Supplementary file 4 [file Table_3.XLSX]

## Sheet: Sheet1
Supplementary Table 3. Description of all coding non-synonimous somatic variants identified in ten hepatoblastomas by exome sequencing. The table shows genomic coordinates (according to the GRCh37/hg19 Human Assembly), variant data#, mutation type, effect on protein, prediction of pathogenicity and population frequency.
ID	Gene	Chr:genomic coordinate	VF (%)	RefSeq	Variant type	AA Change	Protein change	Pathogenicity score*	1K	EXAC	gnomAD
HB15	ACTR1A	10:104240661	21	NM_005736	missense	c.1090G>A	p.Glu364Lys	5/5	.	.	.
HB15	CACNA1A	19:13428054	31	NM_023035	missense	c.1430C>T	p.Arg476His	4/5	0.0002	2.48e-05	3.23e-05
HB15	CDH5	16:66434875	19	NM_001795	missense	c.1793T>C	p.Ile598Thr	3/5	.	.	.
HB15	CEP164	11:117258055	14	NM_014956	missense	c.1861C>A	p.Leu621Met	2/5	0.0004	8.24e-06	.
HB15	CEP290	12:88486540	17	NM_025114	missense	c.3379A>T	p.Ser1127Cys	4/5	.	.	.
HB15	CTTNBP2	7:117368247	25	NM_033427	missense	c.3951G>T	p.Gln1317His	4/5	.	.	.
HB15	DARS2	1:173802634	25	NM_018122	missense	c.613C>A	p.His205Asn	3/5	.	.	.
HB15	FAM120A	9:96214549	10	NM_014612	missense	c.352A>G	p.Thr118Ala	4/5	.	.	.
HB15	GIGYF2	2:233671359	16	NM_001103147	missense	c.1861C>A	p.Pro621Thr	3/5	.	.	.
HB15	KRT14	17:39738769	12	NM_000526	missense	c.1337G>A	p.Arg446His	3/5	0.0004	1.7e-05	3.23e-05
HB15	LMBRD1	6:70459238	20	NM_018368	missense	c.468A>T	p.Leu156Phe	2/5	.	.	.
HB15	NAV2	11:19970454	13	NM_001244963	missense	c.2542G>T	p.Ala848Ser	3/5	.	.	.
HB15	NID1	1:236156989	29	NM_002508	missense	c.2711G>C	p.Arg904Pro	1/5	.	.	.
HB15	PRMT7	16:68373761	22	NM_019023	missense	c.817G>T	p.Gly273Cys	3/5	.	.	.
HB15	SPTB	14:65263390	17	NM_001024858	missense	c.1226C>G	p.Ala409Gly	3/5	.	.	.
HB15	TGFBR2	3:30713264	16	NM_001024847	missense	c.664C>A	p.Leu222Met	2/5	.	.	.
HB15	THSD7A	7:11676182	24	NM_015204	missense	c.597A>C	p.Glu199Asp	2/5	.	.	.
HB16	CTNNB1	3:41266104	21	NM_001098210	missense	c.101G>A	p.Gly34Glu	3/5	0.0002	8.27e-06	3.97e-06
HB18	CTNNB1	3:41266124 (rs121913412)	43	NM_001904	missense	c.121A>G	p.Thr41Ala	3/5	.	.	.
HB18	SCN5A	3:38648234	46	NM_021095	missense	c.1561C>T	p.Asp356Tyr	5/5	.	.	7.93e-06
HB30	AGPS	2:178370276	11	NM_003659	missense	c.1518G>T	p.Leu506Phe	3/5	.	.	.
HB30	BCL3	19:45252063	21	NM_005178	missense	c.16G>T	p.Ala6Ser	2/5	.	.	.
HB30	CELSR1	22:46807563	15	NM_014246	missense	c.4705C>A	p.Arg1569Ser	3/5	.	.	.
HB30	GAS6	13:114537637	23	NM_000820	missense	c.721G>A	p.Glu241Lys,	5/5	0.0014	1.66e-05	3.23e-05
HB30	HMCN1	1:186136000	16	NM_031935	missense	c.15500C>A	p.Thr5167Lys,	5/5	.	.	.
HB30	JPH2	20:42788258	14	NM_020433	missense	c.1169G>T	p.Arg390Met	4/5	.	.	.
HB30	LNX2	13:28124543	13	NM_153371	missense	c.1864A>G	p.Asn622Asp	2/5	.	.	.
HB30	MAP2	2:210558129	13	NM_002374	missense	c.1235A>G	p.Lys412Arg	2/5	.	.	.
HB30	MFSD2A	1:40433486	15	NM_001136493	missense	c.1145C>A	p.Pro382Gln	4/5	.	.	.
HB30	PIK3C3	18:39584483	23	NM_002647	missense	c.1148G>A	p.Arg383Gln	3/5	.	.	.
HB30	PIK3R1	5:67590383	13	NM_181523	missense	c.1445C>A	p.Thr482Lys	5/5	.	.	.
HB30	PTPRO	12:15702079	11	NM_030667	missense	c.2356G>T	p.Ala786Ser	2/5	.	.	.
HB30	TSC2	16:2108795	17	NM_000548	missense	c.896T>G	p.Val299Gly	5/5	.	.	.
HB30	UNC80	2:210835589	19	NM_032504	missense	c.7966G>T	p.Asp2656Tyr	4/5	.	.	.
HB30	VPS13B	8:100568733	13	NM_017890	missense	c.4876C>A	p.Gln1626Lys	5/5	.	.	.
HB31	ACACA	17:35581924	24	NM_198834	stop codon	c.3463G>T	p.Glu1155*	.	.	.	.
HB31	ATP2A2	12:110760804	30	NM_170665	missense	c.471C>A	p.Asp157Glu	4/5	.	.	.
HB31	CBL	11:119146723	12	NM_005188	missense	c.886A>G	p.Ser296Gly	5/5	.	.	.
HB31	CEP164	11:117267312	17	NM_014956	missense	c.3263A>G	p.Asp1088Gly	2/5	.	.	.
HB31	DNAH11	7:21824078	17	NM_001277115	missense	c.9517C>G	p.Gln3173Glu	3/5	.	.	.
HB31	EP300	22:41537206	16	NM_001429	missense	c.2033C>A	p.Pro678Gln	3/5	.	.	.
HB31	EYA4	6:133767866	20	NM_004100	missense	c.182C>G	p.Thr61Arg	5/5	.	.	.
HB31	GMPS	3:155640024	18	NM_003875	missense	c.1367G>T	p.Cys456Phe	2/5	.	.	.
HB31	IRX2	5:2749564	24	NM_033267	missense	c.587C>A	p.Ala196Asp	2/5	.	.	.
HB31	ITSN2	2:24521596	17	NM_006277	missense	c.1432C>A	p.Gln478Lys	4/5	.	.	.
HB31	MFI2	3:196754779	27	NM_005929	missense	c.52C>G	p.Leu18Val	1/5	.	.	.
HB31	PKHD1	6:51798911	17	NM_138694	missense	c.6118C>A	p.His2040Asn	5/5	0.0002	.	4.06e-06
HB31	TALDO1	11:747563	14	NM_006755	missense	c.82A>C	p.Thr28Pro	5/5	.	.	.
HB32	CX3CL1	16:57416454	11	NM_002996	missense	c.704C>G	p.Ala235Gly	2/5	.	.	.
HB33	A2ML1	12:9013753	23	NM_144670	missense	c.3362T>A	p.Leu1121Gln	3/5	.	.	.
HB33	AHRR	5:428016	43	NM_001242412	missense	c.869G>C	p.Cys290Ser	3/5	.	.	.
HB33	AMBN	4:71471945	50	NM_016519	missense	c.842G>T	p.Gly281Val	3/5	.	.	3.98e-06
HB33	AP3B2	15:83358196	42	NM_004644	missense	c.123G>T	p.Asp41Glu	3/5	.	.	1.19e-05
HB33	ARVCF	22:19960467	35	NM_001670	stop codon	c.2531C>T	p.Trp844*	1/5	.	.	.
HB33	CDC42BPB	14:103410303	28	NM_006035	missense	c.4333G>A	p.Gly1445Arg	4/5	.	.	.
HB33	CDC42BPB	14:103410304	29	NM_006035	missense	c.4332G>T	p.Met1444Ile	2/5	.	.	.
HB33	CELA1	12:51737568	25	NM_001971	missense	c.169A>T	p.Trp57Arg	4/5	.	.	.
HB33	CFTR	7:117304907	37	NM_000492	missense	c.4129G>T	p.Asp1377Tyr	5/5	.	.	.
HB33	CTNNB1	3:41266104 (rs28931589)	58	NM_001098210	missense	c.101G>T	p.Gly34Val	3/5	.	.	.
HB33	CTRB1	16:75256702	24	NM_001906	missense	c.89G>C	p.Gly30Ala	2/5	.	.	.
HB33	CX3CL1	16:57416454	40	NM_002996	missense	c.704C>G	p.Ala235Gly	2/5	.	.	.
HB33	DBF4B	17:42807304	58	NM_145663	missense	c.257G>T	p.Ser86Ile	3/5	.	.	.
HB33	DEPDC5	22:32215040	40	NM_001242896	stop codon	c.1699C>T	p.Arg567*	1/5	.	.	.
HB33	EGFR	7:55270270	15	NM_005228	missense	c.3223G>T	p.Gly1022Cys	3/5	.	.	.
HB33	ERBB4	2:212566704	21	NM_001042599	missense	c.1477C>T	p.Ala493Thr	2/5	.	.	.
HB33	ERBB4	2:212652854	21	NM_005235	missense	c.452A>T	p.Gln151Leu	3/5	.	.	.
HB33	FABP1	2:88427520	26	NM_001443	missense	c.17T>A	p.Lys6Met	4/5	.	.	.
HB33	FANCB	X:14882895	14	NM_152633	missense	c.738G>T	p.Glu246Asp	3/5	.	.	.
HB33	FCER1G	1:161187850	16	NM_004106	missense	c.602C>T	p.Leu42Phe	3/5	.	.	.
HB33	FRMPD4	X:12734213	22	NM_014728	missense	c.1635C>A	p.Asn545Lys	1/5	0.0008	1.24e-05	1.08e-05
HB33	GNAO1	16:56388805	46	NM_020988	missense	c.905C>A	p.Ala302Asp	4/5	.	.	.
HB33	KIAA0319L	1:35900602	29	NM_024874	frameshift	c.3042*>+T	p.Phe1014X	5/5	.	.	.
HB33	MRVI1	11:10648030	48	NM_001100163	missense	c.578A>G	p.Glu193Gly	4/5	.	.	.
HB33	MXRA5	X:3238150	29	NM_015419	missense	c.5576G>T	p.Ser1859Tyr	2/5	.	.	.
HB33	MYF5	12:81110919	32	NM_005593	missense	c.77G>T	p.Gly26Val	3/5	.	.	.
HB33	MYH7	14:23893250	17	NM_000257	stop codon	c.2788G>T	p.Glu930*	3/5	.	.	.
HB33	NAA30	14:57857836	16	NM_001011713	missense	c.161G>A	p.Arg54Lys	2/5	.	.	.
HB33	NOL6	9:33466636	17	NM_022917	stop codon	c.2022C>T	p.Trp674*	1/5	.	.	.
HB33	OR11H6	14:20692245	10	NM_001004480	missense	c.377G>T	p.Gly126Val	3/5	.	.	.
HB33	PDE10A	6:165957009	31	NM_001130690	missense	c.115G>C	p.Val39Leu	2/5	.	.	.
HB33	PLXNC1	12:94649010	34	NM_005761	missense	c.3025A>T	p.Ser56Cys	4/5	.	.	.
HB33	RGAG1	X:109694753	45	NM_020769	missense	c.908A>T	p.Asp303Val	3/5	.	.	.
HB33	SDK1	7:4185507	26	NM_152744	missense	c.-158G>A	p.Gly1461Glu	4/5	.	.	.
HB33	SLC44A1	9:108145590	43	NM_080546	missense	c.1819T>A	p.Tyr607Asn	3/5	.	.	.
HB33	TANC2	17:61176571	35	NM_025185	missense	c.175C>T	,p.Pro59Ser	2/5	.	.	.
HB33	TECTA	11:121058633	37	NM_005422	missense	c.6092G>A	p.Gly2031Glu	4/5	.	.	.
HB33	XDH	2:31637522	11	NM_000379	missense	c.11A>G	p.Asp4Gly	3/5	.	.	.
HB46	CD34	1:208073342	14	NM_001025109	missense	c.86G>T	p.Gly29Val	2/5	.	.	.
HB46	CD69	12:9907689	18	NM_001781	missense	c.356C>A	p.Thr119Asn	4/5	.	.	.
HB46	CTNNB1	3:41266104 (rs28931589)	52	NM_001904	missense	c.101G>A	p.Gly34Glu	4/5	.	8.24e-06	.
HB46	FLCN	17:17120418	28	NM_144997	missense	c.1141G>A	p.Val381Met	2/5	.	.	.
HB46	FRMPD1	9:37735649	15	NM_014907	missense	c.1319A>T	p.Glu440Val	3/5	.	.	.
HB46	SLC4A8	12:51847328	14	NM_001039960	missense	c.419T>G	p.Leu140Arg	4/5	.	.	.
HB46	TCF25	16:89967117	27	NM_014972	missense	c.1296G>C	p.Gln432His	3/5	.	.	.
# LoF variants in bold, and recurrent variants in bold italics.
Caption: ID: Identification of the sample in the project; VF: Frequency of the variant allele; RD: Read Depth: AA: aminoacid; 1K: Database 1000 Genomes.
*The pathogenicity score indicates the number of algorithms that predicted for a given missense variant to be deleterious to the protein funcion (Polyphen2, SIFT, Mutation Taster, Mutation Assessor Pred, FATHMM Pred) .
