# Supplementary material for: Insights Into the Somatic Mutation Burden of Hepatoblastomas From Brazilian Patients
Source: Front Oncol. 2020 May 5;10:556. doi: 10.3389/fonc.2020.00556 (PMC7214543; doi:10.3389/fonc.2020.00556)
Supplement: Supplementary file 5 [file Table_4.XLSX]

## Sheet: Sheet1
Supplementary Table 4. Evaluation of the level and location of protein expression by immunohistochemistry.
In the case of CX3CL1, protein overexpression was detected in most tumors and therefore the analysis was quantitative for cytoplasmic and nuclear marking, following the following criteria: Cytoplasm = 1 - Weak; 2 - Moderate and 3 - Strong; Nuclear marking = Negative; 1: 25% of the positive cells; 2: 26-50% of the positive cells; 3: 51-75% of the positive cells and 4:> 76% of the positive cells. C…
Sample ID	Expression level of CX3CL1 protein		Expression level of CX3CR1 protein
	Cytoplasm	Nucleus
Normal Liver - control	Negative	Negative	Negative
HB15	1	3	Negative
HB16	1	2	Negative
HB17	1	Negative	Negative
HB18	1	2	Negative
HB30	3	3	Negative
HB31	2	2	Negative
HB32	1	3	Nuclear and cytoplasmic positivity (60% of cells)
HB33	3	1	Focal cytoplasmic positivity
HB46	3	4	Negative
HB_TMA01	3	2	Negative
HB_TMA02	3	1	Negative
HB_TMA03	Negative	Negative	Negative
HB_TMA04	Negative	Negative	Negative
HB_TMA05	3	2	Negative
HB_TMA06	Negative	Negative	Negative
HB_TMA07	3	4	Negative
HB_TMA08	2	Negative	Negative
HB_TMA09	3	4	Negative
HB_TMA10	Negative	Negative	Negative
HB_TMA11	Negative	Negative	Negative
HB_TMA12	Negative	Negative	Negative
HB_TMA13	3	4	Negative
HB_TMA14	2	2	Negative
HB_TMA15	3	4	Negative
HB_TMA16	3	4	Negative
HB_TMA18	Negative	Negative	Negative
