# Supplementary material for: Insights Into the Somatic Mutation Burden of Hepatoblastomas From Brazilian Patients
Source: Front Oncol. 2020 May 5;10:556. doi: 10.3389/fonc.2020.00556 (PMC7214543; doi:10.3389/fonc.2020.00556)
Supplement: Supplementary file 6 [file Table_5.XLSX]

## Sheet: Sheet1
Supplementary Table 5. Evaluation of the level of expression and cell location of the CX3CL1 and CX3CR1 proteins by immunohistochemistry.
The analysis of protein expression in these samples was qualitative, since the main objective was to evaluate the difference between normal tissues, inflammatory regions and tumor cells.
	CX3CL1			CX3CR1
Samples	Tumor	Normal Tissue	Inflammation area	Tumor	Normal Tissue	Inflammation area
TCH360_Normal Lung	.	Cytoplasm Positivity	Lymphocyte Strongly positivity, normal condition in Lung Tissue	.	Cytoplasm and Nucleus Positivity	Strong lymphocyte positivity, normal condition in Lung Tissue
TCH360_Lung Metastasis	Cytoplasm Focal Positivity	.	Lymphocytes not expressing the protein around the tumor	Nucleus Focal Positivity; Cytoplasm diffuse expression	.	Lymphocytes are not expressing the protein aorund the tumor
TCH360_HB	Cytoplasm Focal Positivity	Negative	No inflammation area	Cytoplasm Focal Positivity	Negative	No inflammation area
TCH307	Positivity Diffuse Cytoplasm	Weak Positivity	No inflammation area	Weak Positivity	Strongly Posivitiy	No inflammation area
TCH321	Positivity Osteoblast; Strong Positivity Fetal Type	Negative	Lymphocytes not expressing the protein	Strongly Positivity	Focal Positivity	Lymphocytes are not expressing the protein
TCH323	Cytoplasm Weak Positivity	No Normal Liver	No inflammation area	Cytoplasm Weak Positivity	No Normal Liver	No inflammation area
TCH324	Cytoplasm Focal Positivity	Negative	Lymphocyte Strongly positivity in necrosis regions in the tumor	Weak Positivity	Strongly Posivitiy	Lymphocyte Strongly positivity in necrosis regions in the tumor
TCH327	Positivity Variable Cytoplasm/ Positivity Focal Nucleus	Negative	Lymphocytes are not expressing the protein	Cytoplasm Weak Positivity	Cytoplasm Focal Positivity/ Bioducts Positivity	Lymphocytes are not expressing the protein
TCH353	Cytoplasm Weak Positivity	Negative	No inflammation area	Weak Positivity	Focal Positivity	No inflammation area
TCH361	Positivity Osteocyte	No Normal Liver	Lymphocyte Strongly positivity in necrosis regions in the tumor	Weak Posivity Osteocyte and Spinall Cells	No Normal Liver	Lymphocyte Strongly positivity in necrosis regions in the tumor
